# Supplementary material for: Bringing question notes to physicians: A nationwide cross-sectional study in Japan (INFORM study 2020)
Source: PEC Innov. 2025 Apr 30;6:100398. doi: 10.1016/j.pecinn.2025.100398 (PMC12127595; doi:10.1016/j.pecinn.2025.100398)
Supplement: Supplementary file 1 — Supplementary material [file mmc1.xlsx]

## Sheet: Supplementary Material
Supplementary Material: Prevalence of “bringing question notes to physicians” in the HINTS survey (2013).
	Overall			Personal history			Family history only			No history*
	(n=3065, 100%)			(n=442, 8.30%)			(n=1620, 60.0%)			(n=877, 31.7%)
response rate = 35.2%	weighted %	95% CI		weighted %	95% CI		weighted %	95% CI		weighted %	95% CI
Always	15.7	14.1–17.5		30.1	24.9–35.9		14.9	12.5–17.5		12.5	9.70–15.9
Usually	18.6	16.5–20.8		22.5	18.2–27.6		19.5	16.4–23.1		16.1	13.4–19.3
Sometimes	32.7	29.8–35.8		28.5	23.2–34.4		32.2	28.2–36.5		35.5	30.8–40.5
Never	33	30.2–35.8		18.9	13.8–25.4		33.5	29.7–37.4		35.9	31.5–40.6
*includes family history unknown
The HINTS4Cycle3 (2013) mail survey included 3,185 respondents (response rate: 35.2%). Their analysis excluded 120 participants due to missing data for the dependent variable “bringing question notes to physicians,” thereby retaining the data of 3,065 respondents. Our study used the datasets that were freely downloadable from the HINT website and analyzed them in the same way as Table 2.
